# Supplementary material for: Genetic Diversity of the Human Adenovirus C Isolated from Hospitalized Children in Russia (2019–2022)
Source: Viruses. 2024 Feb 29;16(3):386. doi: 10.3390/v16030386 (PMC10975726; doi:10.3390/v16030386)
Supplement: Supplementary file 1 [file viruses-16-00386-s001.zip]

Archive with 1 entries (1 files):
- viruses-2801409-supplementary.pdf
